# Supplementary material for: Comprehensive Phylogenetic Analysis of Bacterial Group II Intron-Encoded ORFs Lacking the DNA Endonuclease Domain Reveals New Varieties
Source: PLoS One. 2013 Jan 23;8(1):e55102. doi: 10.1371/journal.pone.0055102 (PMC3552965; doi:10.1371/journal.pone.0055102)
Supplement: Table S1 — Class D group II introns. (XLS) [file pone.0055102.s003.xls]

## Sheet: Hoja1
Table S1. Class D Group II introns.
Namea	Species	Taxonomy	Host gene	Host Replicon	ORF Domains	Size (aa)	Idb	Accesion (intron-encoded protein)	Accesion (intron boundaries)c	RNA domains (size in nt)d
Sr.me.I1	Sinorhizobium meliloti	Bacteria; Proteobacteria; Alphaproteobacteria	ORF B	ISRm2011-2	RT-X	419	D101		Y11597 (1-1884)	I, II, III, IV, V, VI (1884)
E.c.I2	Escherichia coli	Bacteria; Proteobacteria; Gammaproteobacteria	ISEc1	Rhs element	RT-X	416	D105		X77508 (518-2408)	I, II, III, IV, V, VI (1891)
B.j.I1	Bradyrhizobium japonicum	Bacteria; Proteobacteria; Alphaproteobacteria	Putative non-coding sequence	Chromosome	RT-X	414	D106		BA000040 (2212569-2214373)	I, II, III, IV, V, VI (1805)
Pe.ph.I1	Pelodictyon phaeoclathratiforme	Bacteria; Chlorobi; Chlorobia; Chlorobiales	Transposase	Chromosome	RT-X	413	D108		CP001110 (398581-400415)	I, II, III, IV, V, VI (1835)
Le.pn.I3	Legionella pneumophila str. Corby	Bacteria; Proteobacteria; Gammaproteobacteria	Uncertain	Chromosome	RT-X	415	D109		CP000675.2 (2801059-2799175)	I, II, III, IV, V, VI (1885)
	Burkholderia phymatum STM815	Bacteria; Proteobacteria; Betaproteobacteria		Plasmid pBPHY02	X	118	D110(-)	CP001046.1	CP001046.1 (170153-171646C)	Incomplete sequence
Ma.sp.I3	Magnetococcus sp.	Bacteria; Proteobacteria; Magnetococcus	Integrase, catalytic region	Chromosome	RT-X	417	D111		CP000471 (785727-787568)	I, II, III, IV, V, VI (1842)
	Shewanella putrefaciens CN-32	Bacteria; Proteobacteria; Gammaproteobacteria			RT(f)-X	354	D113	YP_001181807	NC_009438.1(293228-292087C)	V, VI
	Chlorobium phaeobacteroides DSM266	Bacteria; Chlorobi; Chlorobia			RT-X	418	D115	YP_911931	NC_008639.1 (1680395-1678560C)	I, II, III, IV, V, VI (1836)
	Pelobacter acetylenicus	Bacteria; Proteobacteria; Deltaproteobacteria			RT(f)-X	273	D117	AAQ08377	AF518725.1(1-911)	V, VI
Al.me.I4	Alkaliphilus metalliredigens	Bacteria; Firmicutes; Clostridia	AmetDRAFT_2904	Chromosome	RT-X	412	D118		NZ_AAKU01000038 (19678-21552)	I, II, III, IV, V, VI (1875)
Ps.st.I3e	Pseudomonas stutzeri A1501	Bacteria; Proteobacteria; Gammaproteobacteria			RT(f)-Xe	342	D120e		CP000304 (1829737-1832787)e	I, II, III, IV, V, VI (1857)e
Pa.de.I1	Paracoccus denitrificans	Bacteria; Proteobacteria; Alphaproteobacteria	Transposase IS66	Chromosome	RT-X	413	D122		CP000491 (19065-20924)	I, II, III, IV, V, VI (1860)
	Delta proteobacterium MLMS-1	Bacteria; Proteobacteria; Deltaproteobacteria			RT(f)-X	177	D123	ZP_01288325	NZ_AAQF01000034.1 (24334-23714C)	V,VI
	Frankia sp. CcI3	Bacteria; Actinobacteria; Actinobacteridae			RT(f)-X	251	D124	YP_480113	NC_007777.1 (1193070-1193908)	V,VI
	Saccharopolyspora erythraea NRRL 2338	Bacteria; Actinobacteria; Actinobacteridae			RT(f)-X	325	D125	YP_001104541	NC_009142.1:2506471-2507525)	V,VI
	Syntrophus aciditrophicus SB	Bacteria; Proteobacteria; Deltaproteobacteria			RT(f)-X	312	D127	YP_460783	NC_007759.1(744605-745626)	V,VI
B.t.I4	Bacteroides thetaiotaomicron	Bacteria; Bacteroidetes; Bacteroidia	RNA domain 6 of B.t.I3	Chromosome	RT-X	430	D128		AE015928 (3254752-3256655)	I, II, III, IV, V, VI (1904)
	Psychroflexus torquis ATCC 700755	Bacteria; Proteobacteria; Gammaproteobacteria			RT-X	420	D129	ZP_01255075	NZ_AAPR01000024.1(46145-48094)	I, II, III, IV, V,
	Bacillus thurigiensis serovar israelensis	Bacteria; Firmicutes; Bacillales			RT-X	420	D131	ZP_00738538	NZ_AAJM01000003.1 (52754-50889C)	I, II, III, IV, V, VI (1866)
	Uncultured marine bacterium clone I2	Bacteria; environmental samples			RT(f)-X	197	D132(-)	CBX29390		Incomplete sequence
	Uncultured marine bacterium clone I3	Bacteria; environmental samples			RT(f)-X	197	D133(-)	AAL78689		Incomplete sequence
	Legionella drancourtii	Bacteria; Proteobacteria; Gammaproteobacteria			RT(f)-X	203	D139(-)	ZP_05112084	NZ_ACUL01000262.1:2529..3140	Incomplete sequence
Dh.re.I1	Desulfohalobium retbaense DSM 5692	Bacteria; Proteobacteria; Deltaproteobacteria	Uncertain	Chromosome	RT-X	403	D140		CP001734.1 (751437-753288)	I, II, III, IV, V, VI (1852)
	Desulfobacterium autotrophicum	Bacteria; Proteobacteria; Deltaproteobacteria			RT(f)-X	217	D141	YP_002603891	NC_012108.1 (3001758- 3001031C)	V,VI
	Xenorhabdus nematophila	Bacteria; Proteobacteria; Gammaproteobacteria			X	119	D142	YP_003712054	NC_014228.1(1740423-1740204C)	V,VI
	Halanaerobium praevalens DSM 2228	Bacteria; Firmicutes; Clostridia			RT-X	415	D143	ADO77309	CP002175.1(1293157-1295022)	I, II, III, IV, V, VI (1866)
Vi.vu.I1	Vibrio vulnificus	Bacteria; Proteobacteria; Gammaproteobacteria	Hypothetical	CI cassette	RT-X	439	D144		GQ292873.1 (3620-5549)	I, II, III, IV, V, VI (1930)
	Acinetobacter johnsonii SH046	Bacteria; Proteobacteria; Gammaproteobacteria			RT-X	413	D145	ZP_06064127	Draft NZ_GG705136.1(10649-12088)	IV, V, VI
	Serratia odorifera DSM 4582	Bacteria; Proteobacteria; Gammaproteobacteria			RT-X	416	D149	ZP_06641622	NZ_ADBY01000075.1(1-1856)	I, II, III, IV, V, VI (1857)
	Thermotogales bacterium mesG1.Ag.4.2	Bacteria; Thermotogae; Thermotogales			RT-X	411	D150.1	ZP_07578761	NZ_AEDC01000004.1|(188022-1861240C)	I, II, III, IV, V, VI (1899)
	Uncultured Desulfobacterium sp	Bacteria; Proteobacteria; Deltaproteobacteria, environmental samples			RT(f)-X	143	D151	CBX29390	FR695872.1(335803-335285C)	V,VI
	Bacillus pseudofirmus OF4	Bacteria; Firmicutes; Bacillales		plasmid pBpOF4-01	RT-X	414	D152	YP_003428936	NC_013792.1(52005-50133C)	I, II, III, IV, V, VI (1873)
	Ruminococcus sp. 5_1_39B_FAA	Bacteria; Firmicutes; Clostridia			RT-X	418	D153	ZP_04856034	NZ_GG696046.1(155154-153283C)	I, II, III, IV, V, VI (1872)
	Frankia (symbiont of Datiscaglomerata)	Bacteria; Actinobacteria; Actinobacteridae			RT-X	421	D154(-)	ZP_06477373		Incomplete sequence
	Rickettsia (endosymbiont of Ixodes scapularis)	Bacteria; Proteobacteria; Alphaproteobacteria			RT-X	420	D155(-)	ZP_04698293	NZ_CM000770.1:933418..933873	Incomplete sequence
Ag.ra.I1	Agrobacterium radiobacter K84	Bacteria; Proteobacteria; Alphaproteobacteria	Putative transposase-related protein	Chromosome	RT-X	419	D157		CP000629.1 (1749091-1750949)	I, II, III, IV, V, VI (1859)
W.e.I4	Wolbachia endosymbiont of Culex quinquefasciatus Pel	Bacteria; Proteobacteria; Alphaproteobacteria	Putative non-coding sequence	Chromosome	RT-X	414	D158		AM999887.1 (177114-178961)	I, II, III, IV, V, VI (1848)
UA.I10	Uncultured archaeon	Archaea; environmental samples	RecName: Full=5-methylthioadenosine/S-adenosylhomocysteine deaminase; Short=MTA/SAH deaminase		RT-X	401	D162		FP565147.1 (504827-502990)	I, II, III, IV, V, VI (1838)
Ce.ja.I1	Cellvibrio japonicus Ueda107	Bacteria; Proteobacteria; Gammaproteobacteria	Hypothetical protein	Chromosome	RT-X	402	D163		CP000934.1 (3788874-3790736)	I, II, III, IV, V, VI (1863)
	Ricinus communis	Eukaryota; Viridiplantae; Streptophyta			X	90	D164(-)	XP_002535998	XM_002535952.1(1->270)	Incomplete sequence
	Sinorhizobium meliloti GR4 RmInt2	Bacteria; Proteobacteria; Alphaproteobacteria	Inverted repeat of ISRm17	GR4 Genome	RT-X	419	D171		S meliloti GR4 Genome ( CP003933-CP003937)	I, II, III, IV, V, VI (1887)
	Ralstonia solanacearum	Bacteria; Proteobacteria; Betaproteobacteria			RT-X	412	D172	YP_003750926	NC_014311.1(224463-226373)	I, II, III, IV, V, VI (1911)
Pr.vi.I1	Prosthecochloris vibrioformis	Bacteria; Chlorobi; Chlorobia	Integrase, catalytic region	Chromosome	RT-X	413	D173		NZ_AAJD01000008 (23930-25762)	I, II, III, IV, V, VI (1833)
E.c.I9	Escherichia coliATCC8739	Bacteria; Proteobacteria; Gammaproteobacteria	Putative non-coding sequence	Chromosome	RT-X	405	D176		CP000946.1 (2411599-2413485)	I, II, III, IV, V, VI (1887)
	Photorhabdus luminescens subsp. laumondii TTO1	Bacteria; Proteobacteria; Gammaproteobacteria			RT-X	469	D177	NP_928428	NC_005126.1(1274341-1276222)	I, II, III, IV, V, VI (1882)
	Leadbetterella byssophila DSM 17132	Bacteria; Bacteroidetes; Cytophagia			RT-X	410	D182	YP_003997451	NC_014655.1(1434119-1432246C)	I, II, III, IV, V, VI (1865)
	Frankia sp. EUN1f	Bacteria; Actinobacteria; Actinobacteridae			RT(f)-X	171	D183(-)	ZP_06418467	NZ_ADGX01000376.1:<1..517	Incomplete sequence
Fr.sp.I5	Frankia sp. EAN1pec	Bacteria; Actinobacteria; Actinobacteridae	Putative non-coding sequence	Chromosome	RT-X	417	D184		CP000820.1 (4042207-4044207)	I, II, III, IV, V, VI (2001)
	Aromatoleum aromaticum EbN1	Bacteria; Proteobacteria; Betaproteobacteria	ORFA IS3/IS911 family transposase		RT(f)-X	209	D185	YP_159836	CR555306.1(2931111–2933091)	I, II, III, IV, V, VI (1981)
	Bacillus pseudomycoides DSM 12442	Bacteria; Firmicutes; Bacillales			RT(f)-X	305	D186	ZP_04154359	NZ_ACMX01000144.1(2067-3061)	V,VI
Pr.ae.I5	Prosthecochloris aestuarii DSM 271 (traF)	Bacteria; Chlorobi; Chlorobia	Putative conjugal transfer TRAF transmembrane protein	Chromosome	RT-X	411	D188		CP001108.1 (670818-672686)	I, II, III, IV, V, VI (1869)
	Alkaliphilus metalliredigens QYMF	Bacteria; Firmicutes; Clostridia			RT(f)-X	334	D189	ABR49487.1	CP000724.1(3411352-3410249C)	V,VI
Zu.pr.I2	Zunongwangia profunda SM-A87	Bacteria; Bacteroidetes; Flavobacteria	Putative non-coding sequence	Chromosome	RT-X	417	D190		CP001650.1 (3589332-3591217)	I, II, III, IV, V, VI (1886)
Zu.pr.I1	Zunongwangia profunda SM-A87	Bacteria; Bacteroidetes; Flavobacteria	Transposase	Chromosome	RT-X	412	D191		CP001650.1 (4279634-4281497)	I, II, III, IV, V, VI (1864)
Sh.dy.I1	Shigella dysenteriae	Bacteria; Proteobacteria; Gammaproteobacteria	Putative non-coding sequence	Plasmid pSD1_197	RT-X	375	D192		CP000035 (29397-31222)	I, II, III, IV, V, VI (1826)
	Desulfitobacterium hafniense Y51	Bacteria; Firmicutes; Clostridia			X	141	D194(-)	AP008230.1		Incomplete sequence
UMB.I1	Uncultured marine bacterium clone I1	Bacteria; Proteobacteria; Deltaproteobacteria	Unknown		RT-X	386	D195		AY075117 (120-2136)	I, II, III, IV, V, VI (2017)
	Clostridium sp. M62/1	Bacteria; Firmicutes; Clostridia			RT-X	461	D198	ZP_06344801.1	FP929037.1 (1876269-1877515)	IV,V,VI
	Candidatus Regiella insecticola LSR1	Bacteria; Proteobacteria; Deltaproteobacteria			X	117	D199	ZP_07394965	NZ_GL379589.1(562476- 561951)	V,VI
	Candidatus Amoebophilus asiaticus 5a2	Bacteria; Acidobacteria; Solibacteres			X	114	D200(-)	CP001102		Incomplete sequence
R.e.I1	Ralstonia eutropha	Bacteria; Proteobacteria; Betaproteobacteria			RT-X	418	D213		AF261712 (2355-4192)	I, II, III, IV, V, VI (1838)
M.a.I5-3	Methanosarcina acetivorans	Archaea; Euryarchaeota; Methanomicrobia			RT-X	415	D215		AE011185(2451-4325)	I, II, III, IV, V, VI (1875)
	Methylocystis sp. ATCC 49242	Bacteria; Proteobacteria; Alphaproteobacteria	IS66		RT-X	417	D216	ZP_08074908	NZ_AEVM01000057.1 (1939-3829)	I, II, III, IV, V, VI (1891)
	Frankia sp. CcI3	Bacteria; Actinobacteria; Actinobacteridae			RT(f)-X	183	D217	YP_481646	NC_007777.1 (3016889-3017526)	V,VI
	Frankia sp. EUN1f	Bacteria; Proteobacteria; Magnetococcus			RT-X	417	D218	ZP_06415879	NZ_ADGX01000111.1|(26384-28285)	I, II, III, IV, V
	Frankia sp. EUN1f	Bacteria; Actinobacteria; Actinobacteridae			RT(f)-X	211	D219	ZP_06415754	NZ_ADGX01000106.1 (28352-27640 C)	V,VI
In red, novel complete group II class D introns D described in this work
(a) Only introns described in the Zimmerly database are named
(b) Introns with a (-) are putative introns in which it was not possible to identify the dV sequence because the sequence was incomplete in Feb 2012
(c) Nucleotide accession number and intron boundaries (in parentheses) are indicated. In fragmented introns, only the ORF and 3' end boundaries are indicated
(d) The complete RNA domains identified are indicated. Only the sizes (nt) of complete introns are indicated
(e) The Ps.st.I3 intron is interrupted by a transposase (between nt 776 and 1969)
