# Supplementary material for: Comprehensive Phylogenetic Analysis of Bacterial Group II Intron-Encoded ORFs Lacking the DNA Endonuclease Domain Reveals New Varieties
Source: PLoS One. 2013 Jan 23;8(1):e55102. doi: 10.1371/journal.pone.0055102 (PMC3552965; doi:10.1371/journal.pone.0055102)
Supplement: Table S2 — New varieties of group II introns lacking the En domain. (XLS) [file pone.0055102.s004.xls]

## Sheet: Hoja1
Table S2. New varieties of group II introns lacking the En domain
Namea	Species	Taxonomy	Locus	Host replicon	ORF Domains	Size (aa)	ORF Groupb	Accesion (intron-encoded protein)	Accesion (intron boundaries)c	RNA domains (size in nt)d
	Brevibacterium linens BL2	Bacteria; Actinobacteria; Actinobacteridae			RT-X	477	g1	ZP_05913803	AGP01000015.1(86298-88459)	I, II, III, IV, V, VI (2161)
	Frankia symbiont of Datisca glomerata	Bacteria; Actinobacteria; Actinobacteridae		Chromosome	RT-X	478	g1	YP_004583038	NC_015656.1(1956536-1958742)	I, II, III, IV, V, VI (2207)
	Intrasporangium calvum DSM 43043	Bacteria; Actinobacteria; Actinobacteridae		Chromosome	RT-X	497	g1	YP_004098132	NC_014830.1(956634-954465C)	I, II, III, IV, V, VI (2170)
	Mycobacterium parascrofulaceum ATCC BAA614	Bacteria; Actinobacteria; Actinobacteridae			RT-X	482	g1	ZP_06850953	NZ_ADNV01000320.1(3276-5435)	I, II, III, IV, V, VI (2160)
	Mycobacterium rhodesiae NBB3	Bacteria; Actinobacteria; Actinobacteridae			RT(f)-X	287	g1	ZP_09011267	NZ_AGIO01000016.1(5781-6883)	V,VI
	Rhodococcus opacus B4	Bacteria; Actinobacteria; Actinobacteridae		Plasmid pROB01	RT(f)-X	244	g1	YP_002776490	NC_012520.1(140272-139405C)	V, VI
Ca.ac.I1	Catenulispora acidiphila	Bacteria; Actinobacteria; Actinobacteridae			RT-X	381	g1, former Unclassified		CP001700 (4538431-4540611)	I, II, III, IV, V, VI (2181)
Rh.js.I1	Rhodococcus jostii	Bacteria; Actinobacteria; Actinobacteridae			RT-X	464	g1, former Unclassified		CP000433 (185762-187934)	I, II, III, IV, V, VI (2173)
Sr.me.I2	Sinorhizobium meliloti	Bacteria; Proteobacteria; Alphaproteobacteria	ISRm25	Plasmid pSymA	RT-X	505	g1, former Unclassified		AE006469 (1065613-1067822)	I, II, III, IV, V, VI (2210)
	Acetohalobium arabaticum DSM 5501	Bacteria; Firmicutes; Clostridia		Chromosome	RT-X	430	g2	YP_003827842	NC_014378.1(1344129-1342126C)	I, II, III, IV, V, VI (2004)
	Bacillus thuringiensis serovar thuringiensis str. T01001	Bacteria; Firmicutes; Bacillales			RT(f)-Xe	269	g2	ZP_04137057	NZ_ACNA01000218.1 (1-1880)	V,VI
	Candidatus Regiella insecticola R5.15	Bacteria; Proteobacteria; Deltaproteobacteria			X	113	g2	EGY27971	AGCA01000494.1|(1-1810)	V,VI
	Desulfotomaculum acetoxidans DSM 771	Bacteria; Firmicutes; Clostridia		Chromosome	RT-X	434	g2	YP_003191293	NC_013216.1 (1927133-1929138)	I, II, III, IV, V, VI (2006)
	Nitrococcus mobilis Nb231	Bacteria; Proteobacteria; Gammaproteobacteria			RT(f)-X	223	g2	ZP_01126598	NZ_AAOF01000003.1 (33370-34185)	V,VI
Mx.xa.I1	Myxococcus xanthus DK 1622	Bacteria; Proteobacteria; Deltaproteobacteria	Putative non-coding sequence	Chromosome	RT-X	436	g2, Bacterial F		CP000113 (2433780-2435766)	I, II, III, IV, V, VI ( 1987)
B.th.I3	Bacillus thuringiensis	Bacteria; Firmicutes; Bacillales	Transposase	Plasmid pBMB67	RT-X	443	g2, former Unclassified		DQ363750 (30070-32039)	I, II, III, IV, V, VI ( 1970)
Ma.sp.I2	Magnetococcus sp. MC-1	Bacteria; Proteobacteria; Magnetococcus	Putative transposase of IS element	Chromosome	RT-X	435	g2, former Unclassified		CP000471 (2464047-2465973)	I, II, III, IV, V, VI (1991)
Sg.ce.I1	Sorangium cellulosum 'So ce 56'	Bacteria; Firmicutes; Clostridia	Putative non-coding sequence	Chromosome	RT-X	435	g2, former Unclassified		AM746676.1 (9205316-9207294	I, II, III, IV, V, VI (1979)
W.e.I5	Wolbachia endosymbiont of Culex quinquefasciatus Pel	Bacteria; Firmicutes; Clostridia	Conserved hypothetical protein	Chromosome	RT-X	447	g2, former Unclassified		AM999887.1 (284826-286812)	I, II, III, IV, V, VI (1987)
	Acidithiobacillus caldus SM1	Bacteria; Proteobacteria; Gammaproteobacteria		SM-1 megaplasmid	RT(f)-X	335	g3	YP_004750439	NC_015851.1(204260-205363)	V,VI
	Acidithiobacillus ferrivorans SS3	Bacteria; Proteobacteria; Gammaproteobacteria		Chromosome	RT-X	441	g3	YP_004784758	NC_015942.1(2312275-2310290C)	I, II, III, IV, V, VI (1986)
	Bradyrhizobium japonicum USDA 6	Bacteria; Proteobacteria; Alphaproteobacteria		Chromosome	RT-X	442	g3	BAL14050	NC_004463.1(8998796-8997303C)	IV,V,VI
	Bradyrhizobium japonicum USDA 6	Bacteria; Proteobacteria; Alphaproteobacteria		Chromosome	RT-X	393	g3	BAL13130	AP012206.1(8154124-8152212C)	I, II, III, IV, V, VI (1913)
	Burkholderia sp. Ch11	Bacteria; Actinobacteria; Actinobacteridae			RT-X	427	g3	ZP_06846488	ADNR01000146.1(5-1989)	I, II, III, IV, V, VI (1985)
D.a.I1	Dechloromonas aromatica	Bacteria; Proteobacteria; Betaproteobacteria	Putative non-coding sequence	Chromosome	RT-X	429	g3, Bacterial F		CP000089 (759875-761862)	I, II, III, IV, V, VI (1988)
Ni.ha.I1	Nitrobacter hamburgensis	Bacteria; Proteobacteria; Alphaproteobacteria	Transposase, IS4	Plasmid 1	RT-X	440	g3, Bacterial F		CP000320 (75444-77354)	I, II, III, IV, V, VI (1911)
Ni.ha.I2	Nitrobacter hamburgensis	Bacteria; Firmicutes; Clostridia			RT-X	436	g3, former Unclassified		CP000319/4263301-4265213	I, II, III, IV, V, VI (1912)
	Desulfobacter postgatei 2ac9	Bacteria; Proteobacteria; Deltaproteobacteria			RT(f)-X	207	g4	ZP_09098349	NZ_AGJR01000017.1(312-998)	V, VI
	Geobacter sp. M18	Bacteria; Proteobacteria; Deltaproteobacteria		Chromosome	RT-X	445	g4	YP_004197167	NC_014973.1 (506748-508736)	I, II, III, IV, V, VI (1989)
	Nitrococcus mobilis Nb231	Bacteria; Proteobacteria; Gammaproteobacteria			RT(f)-X	162	g4	ZP_01126234	NZ_AAOF01000002.1(75165-74438C)	V,VI
	Thiocystis violascens DSM 198	Bacteria; Proteobacteria; Gammaproteobacteria			RT-X	478	g4	ZP_08923874	NZ_AGFC01000002.1 (83129-85121)	I, II, III, IV, V, VI (1993)
	Thiocystis violascens DSM 198	Bacteria; Proteobacteria; Gammaproteobacteria			RT(f)-X	242	g4	ZP_08926995	NZ_AGFC01000058.1(2559-26433)	V, VI
	Thiorhodococcus drewsii AZ1	Bacteria; Proteobacteria; Gammaproteobacteria			RT-X	444	g4	ZP_08822065	NZ_AFWT01000005.1 (107-2100C)	I, II, III, IV, V, VI (1994)
	uncultured Desulfobacterium sp.	Bacteria; Proteobacteria; Deltaproteobacteria			RT(f)-X	298	g4	CBX30859	FR695877.1(208313-279451C)	V, VI
Pe.ca.I3	Pelobacter carbinolicus	Bacteria; Firmicutes; Clostridia		Chromosome	RT-X	446	g4, Bacterial F		CP000142.2 (2649551-2651540)	I, II, III, IV, V,
Ge.ur.I1	Geobacter uraniireducens	Bacteria; Proteobacteria; Deltaproteobacteria	Putative non-coding sequence	Chromosome	RT-X	522	Bacterial F		CP000698 (1525569-1527641)	I, II, III, IV, V, VI (2073)
So.us.I2	Solibacter usitatus	Bacteria; Acidobacteria; Solibacteres	Putative non-coding sequence	Chromosome	RT-X	435	Bacterial F		CP000473 (3231872-3233814)	I, II, III, IV, V, VI (1943)
Pe.th.I2	Pelotomaculum thermopropionicum SI	Bacteria; Firmicutes; Clostridia	Putative non-coding sequence	Chromosome	RT-X	428	Bacterial F		AP009389 (2519125-2521096)	I, II, III, IV, V, VI (1972)
c-Ku.st.I1	Candidatus Kuenenia stuttgartiensis	Bacteria; Proteobacteria; Betaproteobacteria	DNA methylase N-4/N-6 domain-containing protein	Chromosome	RT-X	432	Unclassified, possible Bacterial F		CT573074.1 (62738-64755)	I, II, III, IV, V, VI (2018)
Sp.li.I1	Spirosoma linguale	Bacteria; Bacteroidetes; Cytophagia			RT-X	478	Unclassified		CP001772 (10890 13105)	I, II, III, IV, V, VI (2216)
My.va.I1	Mycobacterium vanbaalenii	Bacteria; Actinobacteria; Actinobacteridae	Putative non-coding sequence	Chromosome	RT-X	501	Unclassified		CP000511 (2360134-2362120)	I, II, III, IV, V, VI (1987)
	Streptomyces zinciresistens K42	Bacteria; Actinobacteria; Actinobacteridae			RT(f)-X	210	Unclassified	ZP_08801841	NZ_AGBF01000006.1(47396-45764C)	V, VI
	Chthoniobacter flavus Ellin428	Bacteria; Verrumicrobia; Spartobacteria			RT(f)-X	155	Unclassified	ZP_03133519	NZ_ABVL01000056.1(6159-5518C)	V,VI
	Candidatus Glomeribacter gigasporarum BEg34	Bacteria; Actinobacteria; Actinobacteridae			RT-X	438	Unclassified	ZP_08885253	NZ_CAFB01000058.1(19382-20976)	IV, V, VI
	Clostridium cf. saccharolyticum K10	Bacteria; Actinobacteria; Actinobacteridae		Chromosome	RT-X	434	Unclassified	CBK78644	FP929037.1(3318583-3320511)	I, II, III, IV, V, VI (1929)
Cl.kl.I2	Clostridium kluyveri	Bacteria; Actinobacteria; Actinobacteridae			RT-X	430	Unclassified		AP009049 (2963100-2965018)	I, II, III, IV, V, VI (1919)
Fr.sp.I3	Frankia sp.	Bacteria; Actinobacteria; Actinobacteridae			RT-X	458	Unclassified		CP000249 (2568655-2570779)	I, II, III, IV, V, VI (2123)
Rh.sp.I1	Rhodococcus sp. RHA1 plasmid pRHL1	Bacteria; Actinobacteria; Actinobacteridae	Hypothetical protein	Plasmid pRHL1	RT-X	459	Unclassified		CP000432 (23005-25058)	I, II, III, IV, V, VI (2054)
S.ag.I2	Streptococcus agalactiae	Bacteria; Firmicutes; Lactobacillales	Single-strand binding protein	Chromosome	RT-X	439	Unclassified		AE014217 (10188-12210)	I, II, III, IV, V, VI (2023)
UA.I4	uncultured_archaeon GZfos14BS	Archaea; environmental samples	Putative non-coding sequence	Chromosome	RT-X	430	Unclassified		AY714820 (20258-22206)	I, II, III, IV, V, VI (2064)
(a) Only introns described in the Zimmerly database are named
(b) ORFs are grouped according to our findings and the phylogenetic classes indicated in the database for bacterial group II introns
(c) Nucleotide accession number and intron boundaries (between parentheses) are indicated. In fragmented introns, only ORF and 3' end boundaries are indicated
(d) Only the sizes (nt) of complete introns are indicated
(e) The ORF may correspond to a copy of B.th.I3 with a frameshift at the end of the maturase domain that modifies the C-terminal amino-acid sequence.
